# Supplementary material for: Urinary Hippuric Acid as a Sex-Dependent Biomarker for Fruit and Nut Intake Raised from the EAT-Lancet Index and Nuclear Magnetic Resonance Analysis
Source: Metabolites. 2025 May 23;15(6):348. doi: 10.3390/metabo15060348 (PMC12194962; doi:10.3390/metabo15060348)
Supplement: Supplementary file 1 [file metabolites-15-00348-s001.zip]

Archive with 1 entries (1 files):
- metabolites-3584603-supplementary.pdf
